# Supplementary material for: Temperamental Change in Adolescence and Its Predictive Role on Anxious Symptomatology
Source: Behav Sci (Basel). 2022 Jun 16;12(6):194. doi: 10.3390/bs12060194 (PMC9219936; doi:10.3390/bs12060194)
Supplement: Supplementary file 1 [file behavsci-12-00194-s001.zip]

Archive with 1 entries (1 files):
- behavsci-1761972-supplementary.pdf
